# Supplementary material for: Dietary Natural Compounds and Vitamins as Potential Cofactors in Uterine Fibroids Growth and Development
Source: Nutrients. 2022 Feb 9;14(4):734. doi: 10.3390/nu14040734 (PMC8880543; doi:10.3390/nu14040734)
Supplement: Supplementary file 1 [file nutrients-14-00734-s001.zip]

Archive with 1 entries (1 files):
- nutrients-1576169-supplementary.pdf
